# Supplementary material for: Aldh1 Expression and Activity Increase During Tumor Evolution in Sarcoma Cancer Stem Cell Populations
Source: Sci Rep. 2016 Jun 13;6:27878. doi: 10.1038/srep27878 (PMC4904413; doi:10.1038/srep27878)
Supplement: Supplementary Data S1 [file srep27878-s5.xls]

## Sheet: Hoja1
Gene information					Ct Values
UniGene	RefSeq	Symbol	Description	Gene Name	MSC-5H-FC				T-5H-FC#1
					Tumorspheres		Adherent cultures		Tumorspheres			Adherent cultures
A01	Hs.404102	NM_178559	ABCB5	ATP-binding cassette, sub-family B (MDR/TAP), member 5	32.7701	33.4446	32.2232	34.5043	>35	>35	>35	33.7461	34.8188	>35
A02	Hs.480218	NM_004827	ABCG2	ATP-binding cassette, sub-family G (WHITE), member 2	27.2069	28.2362	26.5171	25.988	26.6906	27.934	28.8677	26.415	26.1483	27.4619
A03	Hs.740441	NM_001627	ALCAM	Activated leukocyte cell adhesion molecule	20.5874	21.2236	21.7085	18.9976	18.9819	20.4167	21.0219	19.5811	19.6108	19.7952
A04	Hs.76392	NM_000689	ALDH1A1	Aldehyde dehydrogenase 1 family, member A1	27.6888	33.3114	32.1204	31.6589	25.7803	26.7189	28.9946	31.2063	>35	>35
A05	Hs.367437	NM_000051	ATM	Ataxia telangiectasia mutated	25.3245	26.607	25.2379	24.9567	25.7675	26.6994	27.1734	26.5945	26.4638	25.8379
A06	Hs.434961	NM_000332	ATXN1	Ataxin 1	26.8825	26.2196	27.9091	26.8663	24.5049	27.2253	27.5568	31.3136	28.5992	27.7472
A07	Hs.590970	NM_001699	AXL	AXL receptor tyrosine kinase	20.8883	20.7404	20.6215	18.5922	20.8975	21.6523	22.5957	20.4479	20.4488	20.8989
A08	Hs.731287	NM_005180	BMI1	BMI1 polycomb ring finger oncogene	22.4812	22.8431	22.9079	21.8455	22.3884	23.242	23.8233	22.6191	22.3727	21.8429
A09	Hs.473163	NM_001719	BMP7	Bone morphogenetic protein 7	33.3472	>35	34.462	>35	31.8591	>35	34.6055	34.7589	>35	>35
A10	Hs.644105	NM_013230	CD24	CD24 molecule	31.6992	31.259	32.2983	32.7427	31.1365	30.4157	32.4988	31.482	32.3143	31.5754
A11	Hs.374990	NM_001773	CD34	CD34 molecule	27.8139	29.496	29.6696	29.7647	27.8324	29.3844	32.7242	32.521	>35	32.681
A12	Hs.479214	NM_001775	CD38	CD38 molecule	26.9881	32.0215	29.944	31.2272	30.6922	32.2445	>35	>35	30.9384	31.9986
B01	Hs.502328	NM_000610	CD44	CD44 molecule (Indian blood group)	18.987	19.4087	18.5537	17.6755	19.3473	20.1942	20.4765	19.8111	19.4837	18.9028
B02	Hs.595920	NM_001274	CHEK1	CHK1 checkpoint homolog (S. pombe)	23.5443	23.7843	23.8831	22.8071	23.7566	24.7725	25.2699	23.9905	23.9184	23.5622
B03	Hs.129452	NM_004392	DACH1	Dachshund homolog 1 (Drosophila)	>35	30.7304	32.2356	>35	30.4059	32.7531	34.1484	>35	>35	32.699
B04	Hs.631988	NM_001954	DDR1	Discoidin domain receptor tyrosine kinase 1	26.4384	26.9851	25.9656	26.4792	26.6663	26.9466	28.9356	27.9835	27.9278	26.9609
B05	Hs.40499	NM_012242	DKK1	Dickkopf homolog 1 (Xenopus laevis)	22.9954	23.5282	22.5698	19.8406	19.6417	21.3255	22.8306	20.346	20.7667	21.4765
B06	Hs.379912	NM_005618	DLL1	Delta-like 1 (Drosophila)	31.4974	34.3478	30.8158	32.367	>35	33.0055	>35	33.3436	33.2398	34.0019
B07	Hs.511076	NM_019074	DLL4	Delta-like 4 (Drosophila)	30.6226	33.1557	30.2722	33.8119	29.8349	33.4518	34.169	33.2153	33.3167	33.6633
B08	Hs.202672	NM_001379	DNMT1	DNA (cytosine-5-)-methyltransferase 1	22.6103	22.8641	22.2823	21.5319	22.6946	23.4426	23.8798	22.3112	22.4494	22.8782
B09	Hs.419815	NM_001963	EGF	Epidermal growth factor	29.5556	29.6644	30.7153	26.6255	29.7386	31.8196	31.6793	29.4168	28.9896	29.2722
B10	Hs.76753	NM_000118	ENG	Endoglin	20.6542	20.2618	20.9838	19.876	21.7285	22.2102	22.9289	20.8953	20.4267	20.8143
B11	Hs.542050	NM_002354	EPCAM	Epithelial cell adhesion molecule	27.9663	28.5721	28.771	28.5867	27.3073	28.2119	29.1671	26.8907	26.5936	27.2396
B12	Hs.446352	NM_004448	ERBB2	V-erb-b2 erythroblastic leukemia viral oncogene homolog 2, neuro/glioblastoma derived oncogene homolog (avian)	25.2112	25.5541	24.4155	24.6081	25.3995	25.8936	27.3957	25.5255	25.4971	25.5531
C01	Hs.39925	NM_000126	ETFA	Electron-transfer-flavoprotein, alpha polypeptide	20.9177	21.6411	21.32	20.4786	20.4794	21.7518	22.1939	21.5504	21.6809	21.2879
C02	Hs.533683	NM_000141	FGFR2	Fibroblast growth factor receptor 2	>35	>35	>35	>35	34.7668	>35	>35	34.7095	>35	>35
C03	Hs.514038	NM_004475	FLOT2	Flotillin 2	22.5112	22.684	22.2081	22.3803	22.1478	22.9647	24.1813	22.5015	22.7563	22.4884
C04	Hs.155651	NM_021784	FOXA2	Forkhead box A2	33.1657	32.1582	>35	>35	31.1351	30.8218	33.8806	>35	>35	>35
C05	Hs.59368	NM_032682	FOXP1	Forkhead box P1	25.3589	25.4877	23.7175	23.34	26.7015	27.1577	27.9761	25.9533	25.8801	24.4318
C06	Hs.173859	NM_003507	FZD7	Frizzled family receptor 7	24.004	24.217	23.9218	24.727	25.6445	25.9217	28.195	27.5965	28.3609	27.7127
C07	Hs.524134	NM_002051	GATA3	GATA binding protein 3	27.1309	30.3472	30.9028	30.1682	27.5536	28.3112	28.735	28.7475	29.2511	28.9197
C08	Hs.445733	NM_002093	GSK3B	Glycogen synthase kinase 3 beta	21.958	21.498	21.8595	20.8792	22.3223	23.0206	26.8001	22.9374	22.6941	21.8808
C09	Hs.88556	NM_004964	HDAC1	Histone deacetylase 1	22.8301	22.8966	22.4713	21.1582	22.8081	23.7279	24.9257	22.6255	22.5435	22.2585
C10	Hs.504609	NM_002165	ID1	Inhibitor of DNA binding 1, dominant negative helix-loop-helix protein	24.3054	24.6626	23.472	20.7317	24.6466	24.7371	25.7528	21.2634	21.3835	22.211
C11	Hs.597664	NM_001556	IKBKB	Inhibitor of kappa light polypeptide gene enhancer in B-cells, kinase beta	24.372	24.5448	23.5152	23.8232	24.1807	24.8098	25.711	24.1691	23.9742	24.1633
C12	Hs.624	NM_000584	IL8	Interleukin 8	18.5826	22.4395	15.4043	14.1709	18.8878	20.3061	22.3114	17.8517	17.8985	15.965
D01	Hs.482077	NM_002203	ITGA2	Integrin, alpha 2 (CD49B, alpha 2 subunit of VLA-2 receptor)	21.9682	22.8456	21.006	21.4252	20.3526	21.5513	22.2482	20.7551	20.7688	20.7439
D02	Hs.440955	NM_000885	ITGA4	Integrin, alpha 4 (antigen CD49D, alpha 4 subunit of VLA-4 receptor)	23.4916	24.6917	22.9521	22.4815	26.2798	26.7466	27.3555	24.708	24.0321	23.5593
D03	Hs.133397	NM_000210	ITGA6	Integrin, alpha 6	23.817	24.1583	24.1614	22.1996	22.4861	23.2198	23.7548	22.5208	22.4596	22.1848
D04	Hs.643813	NM_002211	ITGB1	Integrin, beta 1 (fibronectin receptor, beta polypeptide, antigen CD29 includes MDF2, MSK12)	17.7593	18.3204	19.2695	17.4138	18.4789	19.6912	19.8409	19.5217	19.1006	17.3768
D05	Hs.626544	NM_000214	JAG1	Jagged 1	21.8142	20.9511	21.6091	21.6886	20.9046	21.6557	21.5075	20.4599	20.6661	19.9285
D06	Hs.656213	NM_004972	JAK2	Janus kinase 2	24.7662	24.9434	25.368	25.3988	25.2949	26.2337	26.6848	25.9482	26.364	25.5668
D07	Hs.479754	NM_000222	KIT	V-kit Hardy-Zuckerman 4 feline sarcoma viral oncogene homolog	28.75	28.3659	31.2214	30.9791	30.828	29.5929	30.7914	30.791	29.8417	29.8242
D08	Hs.1048	NM_003994	KITLG	KIT ligand	21.7739	20.7668	24.1277	22.4946	22.2976	23.6969	23.7613	25.1037	24.6031	23.6344
D09	Hs.567674	NM_173484	KLF17	Kruppel-like factor 17	28.875	28.6942	29.8072	29.2495	31.216	31.5187	>35	32.5643	32.4561	33.2923
D10	Hs.376206	NM_004235	KLF4	Kruppel-like factor 4 (gut)	21.1368	21.6371	24.6193	23.3749	23.588	23.8793	24.6712	24.2256	23.713	22.8981
D11	Hs.549084	NM_004690	LATS1	LATS, large tumor suppressor, homolog 1 (Drosophila)	24.5579	23.7888	25.3244	23.2402	24.6939	25.8956	25.3301	26.5393	25.4415	23.9147
D12	Hs.86154	NM_024674	LIN28A	Lin-28 homolog A (C. elegans)	30.2569	28.6983	31.4099	32.3543	32.4358	33.1863	33.8248	31.9014	31.1893	33.1549
E01	Hs.23616	NM_001004317	LIN28B	Lin-28 homolog B (C. elegans)	29.5218	28.4809	27.7248	27.9643	26.4223	28.1661	28.5529	26.4491	26.9108	27.3717
E02	Hs.631951	NM_014757	MAML1	Mastermind-like 1 (Drosophila)	23.9251	24.491	23.9028	23.6047	24.385	25.1591	25.7709	24.2329	24.4254	24.4384
E03	Hs.306178	NM_006343	MERTK	C-mer proto-oncogene tyrosine kinase	25.8494	27.5234	28.15	27.6509	25.4298	26.3904	26.2621	28.5002	30.2262	28.8026
E04	Hs.712553	NM_021950	MS4A1	Membrane-spanning 4-domains, subfamily A, member 1	>35	>35	>35	>35	>35	34.9831	>35	>35	>35	>35
E05	Hs.89603	NM_001018016	MUC1	Mucin 1, cell surface associated	25.329	25.8536	27.0935	28.2512	25.9186	26.2984	27.8121	27.5102	27.4857	26.9446
E06	Hs.202453	NM_002467	MYC	V-myc myelocytomatosis viral oncogene homolog (avian)	20.3844	21.6384	19.2395	19.0127	20.8698	21.9326	22.4287	19.8999	19.9743	19.9012
E07	Hs.25960	NM_005378	MYCN	V-myc myelocytomatosis viral related oncogene, neuroblastoma derived (avian)	33.86	>35	>35	>35	32.4545	>35	>35	>35	>35	>35
E08	Hs.635882	NM_024865	NANOG	Nanog homeobox	33.503	29.2119	>35	33.5587	30.6111	>35	34.4588	>35	>35	>35
E09	Hs.618430	NM_003998	NFKB1	Nuclear factor of kappa light polypeptide gene enhancer in B-cells 1	24.2522	24.9444	23.3388	23.016	24.2467	25.4298	26.6752	23.6112	23.7033	24.3364
E10	Hs.709191	NM_000625	NOS2	Nitric oxide synthase 2, inducible	34.2379	>35	33.7072	33.9266	30.007	>35	>35	>35	32.1737	>35
E11	Hs.495473	NM_017617	NOTCH1	Notch 1	27.5017	27.88	26.6432	26.9657	26.5329	27.3542	27.3303	27.3412	27.9094	26.8019
E12	Hs.487360	NM_024408	NOTCH2	Notch 2	22.3315	21.2047	24.7812	20.2104	22.1559	24.5155	23.184	26.8635	26.8775	22.6984
F01	Hs.376675	NM_000442	PECAM1	Platelet/endothelial cell adhesion molecule	25.9501	26.6144	30.4398	28.9083	27.6182	27.821	29.3328	31.7192	31.1765	29.2244
F02	Hs.491582	NM_000930	PLAT	Plasminogen activator, tissue	22.2669	26.386	21.8271	21.5369	22.7288	23.0871	23.9845	21.8001	21.0767	22.9171
F03	Hs.466871	NM_002659	PLAUR	Plasminogen activator, urokinase receptor	20.6958	20.5731	19.612	19.0014	20.7213	21.8333	22.5198	21.243	21.4772	20.5976
F04	Hs.249184	NM_002701	POU5F1	POU class 5 homeobox 1	29.4416	27.161	31.6287	28.2917	30.3607	31.386	29.3373	31.2724	30.6259	28.9199
F05	Hs.614734	NM_006017	PROM1	Prominin 1	32.8955	>35	>35	>35	31.6004	33.9474	>35	>35	>35	33.1533
F06	Hs.494538	NM_000264	PTCH1	Patched 1	29.708	30.3902	32.2186	29.8295	30.0835	32.5763	32.7139	33.1992	32.3268	30.2381
F07	Hs.654514	NM_002838	PTPRC	Protein tyrosine phosphatase, receptor type, C	30.9772	>35	>35	>35	34.2388	32.7789	34.1748	>35	>35	>35
F08	Hs.706933	NM_021818	SAV1	Salvador homolog 1 (Drosophila)	22.713	22.7948	24.2979	22.9184	22.955	23.9446	24.3422	25.4055	24.9659	23.3122
F09	Hs.369779	NM_012238	SIRT1	Sirtuin 1	24.0068	24.3653	23.8717	23.3321	24.5285	25.2745	25.9188	24.5355	24.6406	23.9097
F10	Hs.437846	NM_005631	SMO	Smoothened, frizzled family receptor	26.9469	26.2246	25.809	26.4267	>35	32.6676	34.4288	33.4921	33.4182	31.5165
F11	Hs.48029	NM_005985	SNAI1	Snail homolog 1 (Drosophila)	29.5337	30.6038	24.8908	26.8983	31.3109	31.8594	33.7537	30.6389	29.6059	29.9931
F12	Hs.732963	NM_003106	SOX2	SRY (sex determining region Y)-box 2	27.5192	28.69	30.6717	29.6027	22.9357	24.4236	24.4886	25.3826	27.8413	31.6367
G01	Hs.463059	NM_003150	STAT3	Signal transducer and activator of transcription 3 (acute-phase response factor)	21.6675	21.7085	21.9176	21.354	22.2101	22.8406	23.2149	22.6393	22.3667	21.6787
G02	Hs.409911	NM_000116	TAZ	Tafazzin	25.4565	24.8719	23.4899	23.5406	25.4158	25.954	26.5825	25.3273	25.1952	24.7398
G03	Hs.494622	NM_004612	TGFBR1	Transforming growth factor, beta receptor 1	23.5735	23.3618	22.7892	22.4114	23.8529	24.7319	25.2322	24.6033	24.7754	23.4494
G04	Hs.644697	NM_006288	THY1	Thy-1 cell surface antigen	20.6607	20.7324	20.759	20.1847	27.7276	27.5903	25.2207	29.8526	28.3722	22.4061
G05	Hs.644998	NM_000474	TWIST1	Twist homolog 1 (Drosophila)	23.3333	23.445	23.4264	22.4015	23.6165	24.3935	24.7607	24.916	24.3834	24.2528
G06	Hs.422585	NM_057179	TWIST2	Twist homolog 2 (Drosophila)	23.8039	22.997	31.3537	23.1768	22.9805	26.2585	24.2669	>35	27.8874	24.5446
G07	Hs.249441	NM_003390	WEE1	WEE1 homolog (S. pombe)	23.4789	22.3049	26.3518	21.8533	24.3486	25.3603	24.632	27.2808	25.341	22.9436
G08	Hs.248164	NM_005430	WNT1	Wingless-type MMTV integration site family, member 1	>35	>35	34.1326	34.485	>35	>35	>35	>35	33.9202	33.9166
G09	Hs.484047	NM_015238	WWC1	WW and C2 domain containing 1	27.7593	26.9636	25.9783	22.6807	27.3009	26.6542	27.484	26.7561	25.8683	24.2351
G10	Hs.503692	NM_006106	YAP1	Yes-associated protein 1	21.2395	21.2931	21.8762	20.3886	21.8581	22.7103	23.3229	23.2035	22.3633	21.2995
G11	Hs.124503	NM_030751	ZEB1	Zinc finger E-box binding homeobox 1	22.7848	23.4421	23.4083	23.7423	22.4369	23.2485	23.6337	22.8502	23.3696	23.3586
G12	Hs.34871	NM_014795	ZEB2	Zinc finger E-box binding homeobox 2	22.9253	22.6907	25.7656	22.1775	23.7192	25.1739	24.4892	28.2816	26.6092	22.8603
H01	Hs.520640	NM_001101	ACTB	Actin, beta	15.2674	15.407	16.5194	13.7078	15.8101	16.6848	16.6271	16.7499	15.6504	14.8877
H02	Hs.534255	NM_004048	B2M	Beta-2-microglobulin	15.8809	16.8612	18.0996	17.3852	17.2011	18.275	19.5743	20.209	19.2915	17.6982
H03	Hs.544577	NM_002046	GAPDH	Glyceraldehyde-3-phosphate dehydrogenase	16.9877	16.5155	16.9368	14.9935	17.3724	18.1751	17.9999	16.8623	17.1225	16.8489
H04	Hs.412707	NM_000194	HPRT1	Hypoxanthine phosphoribosyltransferase 1	22.6971	22.7043	22.5348	21.8407	22.7052	23.9685	23.9515	22.9569	23.7157	23.2213
H05	Hs.546285	NM_001002	RPLP0	Ribosomal protein, large, P0	16.8565	16.2759	16.7758	14.8624	16.5764	17.6477	17.493	17.2879	16.8568	16.2491
